# Supplementary material for: Integrating Primary and Metastatic scRNA–Seq and Bulk Data to Develop an Immune–Based Prognosis Signature for Colorectal Cancer
Source: Curr Issues Mol Biol. 2025 Aug 13;47(8):652. doi: 10.3390/cimb47080652 (PMC12384769; doi:10.3390/cimb47080652)
Supplement: Supplementary file 1 [file cimb-47-00652-s001.zip]

Archive with 3 entries (3 files):
- fractalfract-3791428-Supplementary Table S1.pdf
- fractalfract-3791428-Supplementary Table S2.pdf
- fractalfract-3791428-Supplementary Table S3.pdf
